# Supplementary material for: Two new species of Ooceraea (Hymenoptera, Formicidae, Dorylinae) from India with ten-segmented antennae
Source: Zookeys. 2021 Jan 13;1010:165–83. doi: 10.3897/zookeys.1010.58436 (PMC7817653; doi:10.3897/zookeys.1010.58436)
Supplement: XML Treatment for Ooceraea joshii [file zookeys.1010.58436-treatment1.xml]

<!DOCTYPE tp:taxon-treatment
  PUBLIC "-//TaxonX//DTD Taxonomic Treatment Publishing DTD v0 20100105//EN" "tax-treatment-NSO.dtd">
<tp:taxon-treatment xmlns:tp="http://www.plazi.org/taxpub"><tp:treatment-meta><kwd-group><label>Taxon classification</label><kwd><named-content xmlns:xlink="http://www.w3.org/1999/xlink" content-type="kingdom">Animalia</named-content></kwd><kwd><named-content xmlns:xlink="http://www.w3.org/1999/xlink" content-type="order">Hymenoptera</named-content></kwd><kwd><named-content xmlns:xlink="http://www.w3.org/1999/xlink" content-type="family">Formicidae</named-content></kwd></kwd-group><mixed-citation publication-type="journal"><person-group><name><surname>Bharti</surname><given-names>Himender</given-names></name><name><surname>Rilta</surname><given-names>Joginder Singh</given-names></name><name><surname>Dhadwal</surname><given-names>Tarun</given-names></name></person-group><article-title>Two new species of <italic><tp:taxon-name><tp:taxon-name-part taxon-name-part-type="genus" reg="Ooceraea">Ooceraea</tp:taxon-name-part></tp:taxon-name></italic> (<tp:taxon-name><tp:taxon-name-part taxon-name-part-type="order">Hymenoptera</tp:taxon-name-part></tp:taxon-name>, <tp:taxon-name><tp:taxon-name-part taxon-name-part-type="family">Formicidae</tp:taxon-name-part></tp:taxon-name>, <tp:taxon-name><tp:taxon-name-part taxon-name-part-type="subfamily">Dorylinae</tp:taxon-name-part></tp:taxon-name>) from India with ten-segmented antennae</article-title><source>Zookeys</source><day>13</day><month>1</month><year>2021</year><volume>1010</volume><fpage>165</fpage><lpage>183</lpage><pub-id pub-id-type="doi">10.3897/zookeys.1010.58436</pub-id></mixed-citation></tp:treatment-meta><tp:nomenclature><tp:taxon-name><object-id xmlns:xlink="http://www.w3.org/1999/xlink" content-type="arpha" xlink:type="simple">9DCFFE46-DF69-52AC-8558-AA33512A3640</object-id>
            <tp:taxon-name-part taxon-name-part-type="genus" reg="Ooceraea">Ooceraea</tp:taxon-name-part>
            <tp:taxon-name-part taxon-name-part-type="species" reg="joshii">joshii</tp:taxon-name-part>
            <object-id xmlns:xlink="http://www.w3.org/1999/xlink" content-type="zoobank" xlink:type="simple">http://zoobank.org/182F8A89-653B-4604-8337-F7A5F258080B</object-id>
          </tp:taxon-name><tp:taxon-status xmlns:xlink="http://www.w3.org/1999/xlink" xlink:type="simple">sp. nov.</tp:taxon-status><xref ref-type="fig" rid="F1">Figs 1</xref><xref ref-type="fig" rid="F2">, 2</xref><xref ref-type="fig" rid="F3">, 3</xref><xref ref-type="fig" rid="F4">, 4</xref></tp:nomenclature><tp:treatment-sec sec-type="type locality" id="SECID0EDAAE"><title>Type locality.</title><p>India, Kerala, Periyar Tiger Reserve <named-content xmlns:xlink="http://www.w3.org/1999/xlink" content-type="dwc:verbatimCoordinates" xlink:type="simple"><named-content content-type="geo-json" specific-use="{&#34;type&#34;:&#34;Point&#34;,&#34;coordinates&#34;:[77.234800,9.562700]}" id="NCID0EMAAE" xlink:type="simple">9.5627°N, 77.2348°E</named-content></named-content>, 780 m.</p></tp:treatment-sec><tp:treatment-sec sec-type="type material" id="SECID0ERAAE"><title>Type material.</title><p><bold><italic>Holotype</italic></bold> worker and one <bold><italic>paratype</italic></bold> worker, both India, Kerala, Periyar Tiger Reserve <named-content xmlns:xlink="http://www.w3.org/1999/xlink" content-type="dwc:verbatimCoordinates" xlink:type="simple"><named-content content-type="geo-json" specific-use="{&#34;type&#34;:&#34;Point&#34;,&#34;coordinates&#34;:[77.234800,9.562700]}" id="NCID0ECBAE" xlink:type="simple">9.5627°N, 77.2348°E</named-content></named-content>, 780 m, leaf litter, Winkler, 21 January 2017, Tarun Dhadwal leg. [<named-content xmlns:xlink="http://www.w3.org/1999/xlink" content-type="dwc:institutional_code" xlink:type="simple">PUAC</named-content>].</p><fig id="F1" position="float" orientation="portrait"><object-id xmlns:xlink="http://www.w3.org/1999/xlink" content-type="doi" xlink:type="simple">10.3897/zookeys.1010.58436.figure1</object-id><object-id xmlns:xlink="http://www.w3.org/1999/xlink" content-type="arpha" xlink:type="simple">24E88415-DF68-507F-8355-FDD177770137</object-id><label>Figure 1.</label><caption><p><italic><tp:taxon-name><tp:taxon-name-part taxon-name-part-type="genus" reg="Ooceraea">Ooceraea</tp:taxon-name-part> <tp:taxon-name-part taxon-name-part-type="species" reg="joshii">joshii</tp:taxon-name-part></tp:taxon-name></italic> sp. nov. Head in full-face view.</p></caption><graphic xmlns:xlink="http://www.w3.org/1999/xlink" xlink:href="zookeys-1010-165-g001.jpg" position="float" orientation="portrait" xlink:type="simple" id="oo_497069.jpg"><uri content-type="original_file" xlink:type="simple">https://binary.pensoft.net/fig/497069</uri></graphic></fig><fig id="F2" position="float" orientation="portrait"><object-id xmlns:xlink="http://www.w3.org/1999/xlink" content-type="doi" xlink:type="simple">10.3897/zookeys.1010.58436.figure2</object-id><object-id xmlns:xlink="http://www.w3.org/1999/xlink" content-type="arpha" xlink:type="simple">5A307176-C6DE-54A0-885B-70E0F566008E</object-id><label>Figure 2.</label><caption><p><italic><tp:taxon-name><tp:taxon-name-part taxon-name-part-type="genus" reg="Ooceraea">Ooceraea</tp:taxon-name-part> <tp:taxon-name-part taxon-name-part-type="species" reg="joshii">joshii</tp:taxon-name-part></tp:taxon-name></italic> sp. nov. Body in profile view.</p></caption><graphic xmlns:xlink="http://www.w3.org/1999/xlink" xlink:href="zookeys-1010-165-g002.jpg" position="float" orientation="portrait" xlink:type="simple" id="oo_497070.jpg"><uri content-type="original_file" xlink:type="simple">https://binary.pensoft.net/fig/497070</uri></graphic></fig></tp:treatment-sec><tp:treatment-sec sec-type="description" id="SECID0E3CAE"><title>Measurements.</title><p>Holotype: <abbrev xmlns:xlink="http://www.w3.org/1999/xlink" xlink:title="Head length" id="ABBRID0ECDAE" xlink:type="simple">HL</abbrev> 0.57; <abbrev xmlns:xlink="http://www.w3.org/1999/xlink" xlink:title="Head width" id="ABBRID0EGDAE" xlink:type="simple">HW</abbrev> 0.56; <abbrev xmlns:xlink="http://www.w3.org/1999/xlink" xlink:title="Scape length" id="ABBRID0EKDAE" xlink:type="simple">SL</abbrev> 0.34; <abbrev xmlns:xlink="http://www.w3.org/1999/xlink" xlink:title="Mesosomal width" id="ABBRID0EODAE" xlink:type="simple">MW</abbrev> 0.39; <abbrev xmlns:xlink="http://www.w3.org/1999/xlink" xlink:title="Mesosomal length" id="ABBRID0ESDAE" xlink:type="simple">ML</abbrev> 0.68; <abbrev xmlns:xlink="http://www.w3.org/1999/xlink" xlink:title="Petiolar length" id="ABBRID0EWDAE" xlink:type="simple">PL</abbrev> 0.29; <abbrev xmlns:xlink="http://www.w3.org/1999/xlink" xlink:title="Petiolar height" id="ABBRID0E1DAE" xlink:type="simple">PH</abbrev> 0.34; <abbrev xmlns:xlink="http://www.w3.org/1999/xlink" xlink:title="Petiolar width" id="ABBRID0E5DAE" xlink:type="simple">PW</abbrev> 0.27; <abbrev xmlns:xlink="http://www.w3.org/1999/xlink" xlink:title="Postpetiolar length" id="ABBRID0ECEAE" xlink:type="simple">PPL</abbrev> 0.32; <abbrev xmlns:xlink="http://www.w3.org/1999/xlink" xlink:title="Postpetiolar height" id="ABBRID0EGEAE" xlink:type="simple">PPH</abbrev> 0.34; <abbrev xmlns:xlink="http://www.w3.org/1999/xlink" xlink:title="Postpetiolar width" id="ABBRID0EKEAE" xlink:type="simple">PPW</abbrev> 0.30; <abbrev xmlns:xlink="http://www.w3.org/1999/xlink" xlink:title="Cephalic index" id="ABBRID0EOEAE" xlink:type="simple">CI</abbrev> 98; <abbrev xmlns:xlink="http://www.w3.org/1999/xlink" xlink:title="Scape index" id="ABBRID0ESEAE" xlink:type="simple">SI</abbrev>, 61; <abbrev xmlns:xlink="http://www.w3.org/1999/xlink" xlink:title="Petiolar index 1" id="ABBRID0EWEAE" xlink:type="simple">PI1</abbrev> 85; <abbrev xmlns:xlink="http://www.w3.org/1999/xlink" xlink:title="Petiolar index 2" id="ABBRID0E1EAE" xlink:type="simple">PI2</abbrev> 93; <abbrev xmlns:xlink="http://www.w3.org/1999/xlink" xlink:title="Postpetiolar index 1" id="ABBRID0E5EAE" xlink:type="simple">PPI1</abbrev> 94; <abbrev xmlns:xlink="http://www.w3.org/1999/xlink" xlink:title="Postpetiolar index 2" id="ABBRID0ECFAE" xlink:type="simple">PPI2</abbrev> 88; <abbrev xmlns:xlink="http://www.w3.org/1999/xlink" xlink:title="Waist index" id="ABBRID0EGFAE" xlink:type="simple">WI</abbrev> 111. Paratype: <abbrev xmlns:xlink="http://www.w3.org/1999/xlink" xlink:title="Head length" id="ABBRID0EKFAE" xlink:type="simple">HL</abbrev> 0.57; <abbrev xmlns:xlink="http://www.w3.org/1999/xlink" xlink:title="Head width" id="ABBRID0EOFAE" xlink:type="simple">HW</abbrev> 0.56; <abbrev xmlns:xlink="http://www.w3.org/1999/xlink" xlink:title="Scape length" id="ABBRID0ESFAE" xlink:type="simple">SL</abbrev> 0.33; <abbrev xmlns:xlink="http://www.w3.org/1999/xlink" xlink:title="Mesosomal width" id="ABBRID0EWFAE" xlink:type="simple">MW</abbrev> 0.39; <abbrev xmlns:xlink="http://www.w3.org/1999/xlink" xlink:title="Mesosomal length" id="ABBRID0E1FAE" xlink:type="simple">ML</abbrev> 0.68; <abbrev xmlns:xlink="http://www.w3.org/1999/xlink" xlink:title="Petiolar length" id="ABBRID0E5FAE" xlink:type="simple">PL</abbrev> 0.29; <abbrev xmlns:xlink="http://www.w3.org/1999/xlink" xlink:title="Petiolar height" id="ABBRID0ECGAE" xlink:type="simple">PH</abbrev> 0.33; <abbrev xmlns:xlink="http://www.w3.org/1999/xlink" xlink:title="Petiolar width" id="ABBRID0EGGAE" xlink:type="simple">PW</abbrev> 0.26; <abbrev xmlns:xlink="http://www.w3.org/1999/xlink" xlink:title="Postpetiolar length" id="ABBRID0EKGAE" xlink:type="simple">PPL</abbrev> 0.32; <abbrev xmlns:xlink="http://www.w3.org/1999/xlink" xlink:title="Postpetiolar height" id="ABBRID0EOGAE" xlink:type="simple">PPH</abbrev> 0.34; <abbrev xmlns:xlink="http://www.w3.org/1999/xlink" xlink:title="Postpetiolar width" id="ABBRID0ESGAE" xlink:type="simple">PPW</abbrev> 0.30; <abbrev xmlns:xlink="http://www.w3.org/1999/xlink" xlink:title="Cephalic index" id="ABBRID0EWGAE" xlink:type="simple">CI</abbrev> 98; <abbrev xmlns:xlink="http://www.w3.org/1999/xlink" xlink:title="Scape index" id="ABBRID0E1GAE" xlink:type="simple">SI</abbrev>, 59; <abbrev xmlns:xlink="http://www.w3.org/1999/xlink" xlink:title="Petiolar index 1" id="ABBRID0E5GAE" xlink:type="simple">PI1</abbrev> 88; <abbrev xmlns:xlink="http://www.w3.org/1999/xlink" xlink:title="Petiolar index 2" id="ABBRID0ECHAE" xlink:type="simple">PI2</abbrev> 89; <abbrev xmlns:xlink="http://www.w3.org/1999/xlink" xlink:title="Postpetiolar index 1" id="ABBRID0EGHAE" xlink:type="simple">PPI1</abbrev> 94; <abbrev xmlns:xlink="http://www.w3.org/1999/xlink" xlink:title="Postpetiolar index 2" id="ABBRID0EKHAE" xlink:type="simple">PPI2</abbrev> 88; <abbrev xmlns:xlink="http://www.w3.org/1999/xlink" xlink:title="Waist index" id="ABBRID0EOHAE" xlink:type="simple">WI</abbrev> 111.</p></tp:treatment-sec><tp:treatment-sec sec-type="description" id="SECID0ESHAE"><title>Worker description.</title><p>Head in full-face view, almost as long as broad, with lateral margin weakly convex and converging anteriorly, with posterior margin concave medially and posterior lateral corners rounded. Anterior clypeal margin reduced and slightly concave in the middle. Eyes present, small in size, with two ommatidia, parafrontal ridge prominently produced. Mandibles edentate, sub-triangular. Antenna 10-segmented; scape short and clavate, reaching almost mid-length of the head; apical funicular segment fusiform. Frontal lobes reduced. Antennal sockets fully exposed from above.</p><p>Mesosoma in lateral view weakly convex; promesonotal suture and metanotal groove absent. Pronotum in dorsal view anteriorly marginate. Propodeum in dorsal view with posterior margin concave; propodeal declivity in lateral view slightly concave, with lateral margin slightly marginate; propodeal lobe reduced. Petiolar node in dorsal view as long as broad, rounded anteriorly, in lateral view hemiglobular; subpetiolar process well-developed, with sickle-shaped anteroventral apex. Postpetiole in dorsal view subtrapezoidal, with anterior margin transverse and posterior margin convex, in lateral view with anteroventral corner angulate. Gastral segment I (abdominal segment IV) large, occupying the most part of gaster, in lateral view with dorsal margin weakly and roundly convex.</p><p>Sculpture. Head foveolate-reticulate; mesosoma, petiole and postpetiole foveolate-reticulate; gaster foveolate, with foveae smaller than those of head and mesosoma.</p><p>Pilosity and Pubescence. Body covered with erect or sub-erect hairs; sides of head and legs covered with shorter hairs; scape and funicular segments covered with short decumbent or subdecumbent hairs.</p><p>Body coloration. Head and gaster light brown; mesosoma, petiole and postpetiole darker than the head; legs yellowish brown.</p><p><bold>Queen.</bold> Unknown.</p><p><bold>Male.</bold> Unknown.</p><fig id="F3" position="float" orientation="portrait"><object-id xmlns:xlink="http://www.w3.org/1999/xlink" content-type="doi" xlink:type="simple">10.3897/zookeys.1010.58436.figure3</object-id><object-id xmlns:xlink="http://www.w3.org/1999/xlink" content-type="arpha" xlink:type="simple">F492924C-9805-5870-ADC9-A32C4E865E62</object-id><label>Figure 3.</label><caption><p><italic><tp:taxon-name><tp:taxon-name-part taxon-name-part-type="genus" reg="Ooceraea">Ooceraea</tp:taxon-name-part> <tp:taxon-name-part taxon-name-part-type="species" reg="joshii">joshii</tp:taxon-name-part></tp:taxon-name></italic> sp. nov. Body in dorsal view.</p></caption><graphic xmlns:xlink="http://www.w3.org/1999/xlink" xlink:href="zookeys-1010-165-g003.jpg" position="float" orientation="portrait" xlink:type="simple" id="oo_497071.jpg"><uri content-type="original_file" xlink:type="simple">https://binary.pensoft.net/fig/497071</uri></graphic></fig><fig id="F4" position="float" orientation="portrait"><object-id xmlns:xlink="http://www.w3.org/1999/xlink" content-type="doi" xlink:type="simple">10.3897/zookeys.1010.58436.figure4</object-id><object-id xmlns:xlink="http://www.w3.org/1999/xlink" content-type="arpha" xlink:type="simple">7114C129-FAB2-51F8-933A-2EA0CABE65A8</object-id><label>Figure 4.</label><caption><p><italic><tp:taxon-name><tp:taxon-name-part taxon-name-part-type="genus" reg="Ooceraea">Ooceraea</tp:taxon-name-part> <tp:taxon-name-part taxon-name-part-type="species" reg="joshii">joshii</tp:taxon-name-part></tp:taxon-name></italic> sp. nov. Funicular segments.</p></caption><graphic xmlns:xlink="http://www.w3.org/1999/xlink" xlink:href="zookeys-1010-165-g004.jpg" position="float" orientation="portrait" xlink:type="simple" id="oo_497072.jpg"><uri content-type="original_file" xlink:type="simple">https://binary.pensoft.net/fig/497072</uri></graphic></fig></tp:treatment-sec><tp:treatment-sec sec-type="Recognition" id="SECID0ETJAE"><title>Recognition.</title><p><italic><tp:taxon-name><tp:taxon-name-part taxon-name-part-type="genus" reg="Ooceraea">Ooceraea</tp:taxon-name-part> <tp:taxon-name-part taxon-name-part-type="species" reg="joshii">joshii</tp:taxon-name-part></tp:taxon-name></italic> sp. nov. and <italic><tp:taxon-name><tp:taxon-name-part taxon-name-part-type="genus" reg="Ooceraea">O.</tp:taxon-name-part> <tp:taxon-name-part taxon-name-part-type="species" reg="decamera">decamera</tp:taxon-name-part></tp:taxon-name></italic> sp. nov. (described below) are distinctly separated from the other valid congeners by having 10-segmented antennae. Furthermore, the two new species are well distinguished from each other by a combination of the following characters: head shape (almost as long as broad in <italic><tp:taxon-name><tp:taxon-name-part taxon-name-part-type="genus" reg="Ooceraea">O.</tp:taxon-name-part> <tp:taxon-name-part taxon-name-part-type="species" reg="joshii">joshii</tp:taxon-name-part></tp:taxon-name></italic> sp. nov., rectangular, distinctly longer than broad in <italic><tp:taxon-name><tp:taxon-name-part taxon-name-part-type="genus" reg="Ooceraea">O.</tp:taxon-name-part> <tp:taxon-name-part taxon-name-part-type="species" reg="decamera">decamera</tp:taxon-name-part></tp:taxon-name></italic> sp. nov.); presence of ommatidia (present in <italic><tp:taxon-name><tp:taxon-name-part taxon-name-part-type="genus" reg="Ooceraea">O.</tp:taxon-name-part> <tp:taxon-name-part taxon-name-part-type="species" reg="joshii">joshii</tp:taxon-name-part></tp:taxon-name></italic> sp. nov. and absent in <italic><tp:taxon-name><tp:taxon-name-part taxon-name-part-type="genus" reg="Ooceraea">O.</tp:taxon-name-part> <tp:taxon-name-part taxon-name-part-type="species" reg="decamera">decamera</tp:taxon-name-part></tp:taxon-name></italic> sp. nov.); propodeal lobes (reduced versus roundly produced); petiolar node in lateral view (hemiglobular versus rectangular); subpetiolar process (anteroventral part sickle-shaped versus forming a rectangular and semitransparent lobe); pilosity (head and body comparatively more pilose in <italic><tp:taxon-name><tp:taxon-name-part taxon-name-part-type="genus" reg="Ooceraea">O.</tp:taxon-name-part> <tp:taxon-name-part taxon-name-part-type="species" reg="joshii">joshii</tp:taxon-name-part></tp:taxon-name></italic> sp. nov.); and sculpturation (head, mesosoma, petiolar, postpetiolar node, and gaster with more pronounced foveolate sculpture in <italic><tp:taxon-name><tp:taxon-name-part taxon-name-part-type="genus" reg="Ooceraea">O.</tp:taxon-name-part> <tp:taxon-name-part taxon-name-part-type="species" reg="joshii">joshii</tp:taxon-name-part></tp:taxon-name></italic> sp. nov.).</p></tp:treatment-sec><tp:treatment-sec sec-type="Bionomics" id="SECID0ERMAE"><title>Bionomics.</title><p>The type series was found in leaf litter samples collected from the Medaganam region of the Periyar Tiger Reserve situated at an elevation of 780 meters. The region is composed of an undisturbed tropical moist evergreen forest with low light penetration, with a mean average daytime temperature of 30 °C.</p></tp:treatment-sec><tp:treatment-sec sec-type="distribution" id="SECID0EWMAE"><title>Distribution.</title><p>Known only from the type locality.</p></tp:treatment-sec><tp:treatment-sec sec-type="etymology" id="SECID0E2MAE"><title>Etymology.</title><p>The species has been named in honor of Professor Amitabh Joshi, a distinguished evolutionary biologist based at Jawaharlal Nehru Centre for Advanced Scientific Research (JNCASR), Bengaluru, India.</p></tp:treatment-sec></tp:taxon-treatment>
