# Supplementary material for: Two new species of Ooceraea (Hymenoptera, Formicidae, Dorylinae) from India with ten-segmented antennae
Source: Zookeys. 2021 Jan 13;1010:165–83. doi: 10.3897/zookeys.1010.58436 (PMC7817653; doi:10.3897/zookeys.1010.58436)
Supplement: XML Treatment for Ooceraea decamera [file zookeys.1010.58436-treatment2.xml]

<!DOCTYPE tp:taxon-treatment
  PUBLIC "-//TaxonX//DTD Taxonomic Treatment Publishing DTD v0 20100105//EN" "tax-treatment-NSO.dtd">
<tp:taxon-treatment xmlns:tp="http://www.plazi.org/taxpub"><tp:treatment-meta><kwd-group><label>Taxon classification</label><kwd><named-content xmlns:xlink="http://www.w3.org/1999/xlink" content-type="kingdom">Animalia</named-content></kwd><kwd><named-content xmlns:xlink="http://www.w3.org/1999/xlink" content-type="order">Hymenoptera</named-content></kwd><kwd><named-content xmlns:xlink="http://www.w3.org/1999/xlink" content-type="family">Formicidae</named-content></kwd></kwd-group><mixed-citation publication-type="journal"><person-group><name><surname>Bharti</surname><given-names>Himender</given-names></name><name><surname>Rilta</surname><given-names>Joginder Singh</given-names></name><name><surname>Dhadwal</surname><given-names>Tarun</given-names></name></person-group><article-title>Two new species of <italic><tp:taxon-name><tp:taxon-name-part taxon-name-part-type="genus" reg="Ooceraea">Ooceraea</tp:taxon-name-part></tp:taxon-name></italic> (<tp:taxon-name><tp:taxon-name-part taxon-name-part-type="order">Hymenoptera</tp:taxon-name-part></tp:taxon-name>, <tp:taxon-name><tp:taxon-name-part taxon-name-part-type="family">Formicidae</tp:taxon-name-part></tp:taxon-name>, <tp:taxon-name><tp:taxon-name-part taxon-name-part-type="subfamily">Dorylinae</tp:taxon-name-part></tp:taxon-name>) from India with ten-segmented antennae</article-title><source>Zookeys</source><day>13</day><month>1</month><year>2021</year><volume>1010</volume><fpage>165</fpage><lpage>183</lpage><pub-id pub-id-type="doi">10.3897/zookeys.1010.58436</pub-id></mixed-citation></tp:treatment-meta><tp:nomenclature><tp:taxon-name><object-id xmlns:xlink="http://www.w3.org/1999/xlink" content-type="arpha" xlink:type="simple">EFC710C7-7193-5101-BA40-0E0AD282BD0C</object-id>
            <tp:taxon-name-part taxon-name-part-type="genus" reg="Ooceraea">Ooceraea</tp:taxon-name-part>
            <tp:taxon-name-part taxon-name-part-type="species" reg="decamera">decamera</tp:taxon-name-part>
            <object-id xmlns:xlink="http://www.w3.org/1999/xlink" content-type="zoobank" xlink:type="simple">http://zoobank.org/D8C9E609-7416-4081-A54A-83CAA01CEAD6</object-id>
          </tp:taxon-name><tp:taxon-status xmlns:xlink="http://www.w3.org/1999/xlink" xlink:type="simple">sp. nov.</tp:taxon-status><xref ref-type="fig" rid="F5">Figs 5</xref><xref ref-type="fig" rid="F6">, 6</xref><xref ref-type="fig" rid="F7">, 7</xref><xref ref-type="fig" rid="F8">, 8</xref><xref ref-type="fig" rid="F9">, 9</xref></tp:nomenclature><tp:treatment-sec sec-type="type locality" id="SECID0E3OAE"><title>Type locality.</title><p>India: Madras, Alagarkovil, 21 km. N Madurai, <named-content xmlns:xlink="http://www.w3.org/1999/xlink" content-type="dwc:verbatimCoordinates" xlink:type="simple"><named-content content-type="geo-json" specific-use="{&#34;type&#34;:&#34;Point&#34;,&#34;coordinates&#34;:[77.833333,10.023080]}" id="NCID0EFPAE" xlink:type="simple">10.02308°N, 77.833333°E</named-content></named-content>, 250–350 m alt.</p></tp:treatment-sec><tp:treatment-sec sec-type="type material" id="SECID0EKPAE"><title>Type material.</title><p><bold><italic>Holotype</italic></bold> worker, India, Madras, Alagarkovil, 21 km N Madurai, <named-content xmlns:xlink="http://www.w3.org/1999/xlink" content-type="dwc:verbatimCoordinates" xlink:type="simple"><named-content content-type="geo-json" specific-use="{&#34;type&#34;:&#34;Point&#34;,&#34;coordinates&#34;:[77.833333,10.023080]}" id="NCID0EYPAE" xlink:type="simple">10.02308°N, 77.833333°E</named-content></named-content>, 250–350 m alt.; 2 November 1972; Besuchet Lobt Mussard leg. (Specimen number/barcode: MCZ-ENT00649398) [<named-content xmlns:xlink="http://www.w3.org/1999/xlink" content-type="dwc:institutional_code" xlink:type="simple">MCZC</named-content>].</p></tp:treatment-sec><tp:treatment-sec sec-type="description" id="SECID0ECQAE"><title>Holotype measurements.</title><p><abbrev xmlns:xlink="http://www.w3.org/1999/xlink" xlink:title="Head length" id="ABBRID0EIQAE" xlink:type="simple">HL</abbrev> 0.62; <abbrev xmlns:xlink="http://www.w3.org/1999/xlink" xlink:title="Head width" id="ABBRID0EMQAE" xlink:type="simple">HW</abbrev> 0.46; <abbrev xmlns:xlink="http://www.w3.org/1999/xlink" xlink:title="Scape length" id="ABBRID0EQQAE" xlink:type="simple">SL</abbrev> 0.26; <abbrev xmlns:xlink="http://www.w3.org/1999/xlink" xlink:title="Mesosomal width" id="ABBRID0EUQAE" xlink:type="simple">MW</abbrev> 0.38; <abbrev xmlns:xlink="http://www.w3.org/1999/xlink" xlink:title="Mesosomal length" id="ABBRID0EYQAE" xlink:type="simple">ML</abbrev> 0.78; <abbrev xmlns:xlink="http://www.w3.org/1999/xlink" xlink:title="Petiolar length" id="ABBRID0E3QAE" xlink:type="simple">PL</abbrev> 0.26; <abbrev xmlns:xlink="http://www.w3.org/1999/xlink" xlink:title="Petiolar height" id="ABBRID0EARAE" xlink:type="simple">PH</abbrev> 0.42; <abbrev xmlns:xlink="http://www.w3.org/1999/xlink" xlink:title="Petiolar width" id="ABBRID0EERAE" xlink:type="simple">PW</abbrev> 0.30; <abbrev xmlns:xlink="http://www.w3.org/1999/xlink" xlink:title="Postpetiolar length" id="ABBRID0EIRAE" xlink:type="simple">PPL</abbrev> 0.34; <abbrev xmlns:xlink="http://www.w3.org/1999/xlink" xlink:title="Postpetiolar height" id="ABBRID0EMRAE" xlink:type="simple">PPH</abbrev> 0.41; <abbrev xmlns:xlink="http://www.w3.org/1999/xlink" xlink:title="Postpetiolar width" id="ABBRID0EQRAE" xlink:type="simple">PPW</abbrev> 0.40; <abbrev xmlns:xlink="http://www.w3.org/1999/xlink" xlink:title="Cephalic index" id="ABBRID0EURAE" xlink:type="simple">CI</abbrev> 74; <abbrev xmlns:xlink="http://www.w3.org/1999/xlink" xlink:title="Scape index" id="ABBRID0EYRAE" xlink:type="simple">SI</abbrev> 57; <abbrev xmlns:xlink="http://www.w3.org/1999/xlink" xlink:title="Petiolar index 1" id="ABBRID0E3RAE" xlink:type="simple">PI1</abbrev> 62; <abbrev xmlns:xlink="http://www.w3.org/1999/xlink" xlink:title="Petiolar index 2" id="ABBRID0EASAE" xlink:type="simple">PI2</abbrev> 93; <abbrev xmlns:xlink="http://www.w3.org/1999/xlink" xlink:title="Postpetiolar index 1" id="ABBRID0EESAE" xlink:type="simple">PPI1</abbrev> 81; <abbrev xmlns:xlink="http://www.w3.org/1999/xlink" xlink:title="Postpetiolar index 2" id="ABBRID0EISAE" xlink:type="simple">PPI2</abbrev> 118; <abbrev xmlns:xlink="http://www.w3.org/1999/xlink" xlink:title="Waist index" id="ABBRID0EMSAE" xlink:type="simple">WI</abbrev> 133.</p><fig id="F5" position="float" orientation="portrait"><object-id xmlns:xlink="http://www.w3.org/1999/xlink" content-type="doi" xlink:type="simple">10.3897/zookeys.1010.58436.figure5</object-id><object-id xmlns:xlink="http://www.w3.org/1999/xlink" content-type="arpha" xlink:type="simple">39313EFC-C4EA-5882-B546-F2A6EF4EB818</object-id><label>Figure 5.</label><caption><p><italic><tp:taxon-name><tp:taxon-name-part taxon-name-part-type="genus" reg="Ooceraea">Ooceraea</tp:taxon-name-part> <tp:taxon-name-part taxon-name-part-type="species" reg="decamera">decamera</tp:taxon-name-part></tp:taxon-name></italic> sp. nov. Head in full-face view.</p></caption><graphic xmlns:xlink="http://www.w3.org/1999/xlink" xlink:href="zookeys-1010-165-g005.jpg" position="float" orientation="portrait" xlink:type="simple" id="oo_497073.jpg"><uri content-type="original_file" xlink:type="simple">https://binary.pensoft.net/fig/497073</uri></graphic></fig><fig id="F6" position="float" orientation="portrait"><object-id xmlns:xlink="http://www.w3.org/1999/xlink" content-type="doi" xlink:type="simple">10.3897/zookeys.1010.58436.figure6</object-id><object-id xmlns:xlink="http://www.w3.org/1999/xlink" content-type="arpha" xlink:type="simple">7290700A-71BD-58D8-9A5B-9A29B75A144C</object-id><label>Figure 6.</label><caption><p><italic><tp:taxon-name><tp:taxon-name-part taxon-name-part-type="genus" reg="Ooceraea">Ooceraea</tp:taxon-name-part> <tp:taxon-name-part taxon-name-part-type="species" reg="decamera">decamera</tp:taxon-name-part></tp:taxon-name></italic> sp. nov. Body in profile view.</p></caption><graphic xmlns:xlink="http://www.w3.org/1999/xlink" xlink:href="zookeys-1010-165-g006.jpg" position="float" orientation="portrait" xlink:type="simple" id="oo_497074.jpg"><uri content-type="original_file" xlink:type="simple">https://binary.pensoft.net/fig/497074</uri></graphic></fig></tp:treatment-sec><tp:treatment-sec sec-type="description" id="SECID0EAUAE"><title>Worker description.</title><p>Head in full-face view rectangular, distinctly longer than broad (<abbrev xmlns:xlink="http://www.w3.org/1999/xlink" xlink:title="Cephalic index" id="ABBRID0EGUAE" xlink:type="simple">CI</abbrev> 74), with lateral sides weakly convex, with posterior margin concave medially, with occipital lobes/corners angulate. Anterior clypeal margin slightly projecting forward. Eyes absent. Parafrontal ridge prominent and elevated. Mandibles edentate but weakly serrate. Antennae with 10 segments; scape short, clavate, slightly surpassing the mid-length of head. Frontal lobes reduced. Antennal sockets fully exposed from above.</p><p>Mesosoma in lateral view almost flat; promesonotal suture and metanotal groove absent. Pronotum in dorsal view with anterior margin weakly and roundly convex, with humeral corner rounded. Propodeum in dorsal view with posterior margin concave; propodeal declivity in lateral view almost straight, with lateral margin marginate; propodeal lobe roundly produced. Petiolar node in dorsal view subtrapezoidal, distinctly broader than long, in lateral view rectangular with anterior and posterior margins almost straight and dorsal margin weakly convex. Subpetiolar process well-developed, with anteroventral part forming a rectangular and semitransparent lobe. Postpetiole broader than long, anterior margin weakly concave and posterior margin weakly convex, in lateral view with anteroventral part broadly and roundly produced. Gastral segment I (abdominal segment IV) large occupying the most part of gaster, in lateral view with dorsal margin almost straight, base of cinctus of first gastral tergite cross-ribbed.</p><p>Sculpture. Head, mesosoma, petiole and postpetiole shallowly foveolate-reticulate; mandibles and dorsal surface of gaster sparsely foveolate, foveae somewhat smaller as compared to those present on head, mesosoma, petiole, and postpetiole.</p><p>Pilosity and pubescence. Whole body covered with pale yellow erect and sub-erect hairs; appressed pubescence abundant on antennae and legs.</p><p>Body coloration. Mandibles, antennae, legs, subpetiolar process and gaster light brown; head, mesosoma and gaster dark brown.</p><p><bold>Queen.</bold> Unknown.</p><p><bold>Male.</bold> Unknown.</p></tp:treatment-sec><tp:treatment-sec sec-type="Recognition" id="SECID0EWUAE"><title>Recognition.</title><p>The two species significantly differ from each other on the basis of dimensions of head capsule and shape of subpetiolar process.</p></tp:treatment-sec><tp:treatment-sec sec-type="Bionomics" id="SECID0E2UAE"><title>Bionomics.</title><p>Unknown.</p></tp:treatment-sec><tp:treatment-sec sec-type="distribution" id="SECID0EAVAE"><title>Distribution.</title><p>Known only from the type locality. The place has been transformed into agricultural land and is prone to anthropogenic activities. Thus, this reinforces the concept that important biodiversity components, which are already rare, are imperiled due to local extinctions.</p></tp:treatment-sec><tp:treatment-sec sec-type="etymology" id="SECID0EFVAE"><title>Etymology.</title><p>The species epithet <italic><tp:taxon-name><tp:taxon-name-part taxon-name-part-type="genus" reg="Ooceraea"/><tp:taxon-name-part taxon-name-part-type="species" reg="decamera">decamera</tp:taxon-name-part></tp:taxon-name></italic> refers to the ten-segmented antennal count.</p><fig id="F7" position="float" orientation="portrait"><object-id xmlns:xlink="http://www.w3.org/1999/xlink" content-type="doi" xlink:type="simple">10.3897/zookeys.1010.58436.figure7</object-id><object-id xmlns:xlink="http://www.w3.org/1999/xlink" content-type="arpha" xlink:type="simple">615D2C0A-9781-5517-990F-3E0412D8539A</object-id><label>Figure 7.</label><caption><p><italic><tp:taxon-name><tp:taxon-name-part taxon-name-part-type="genus" reg="Ooceraea">Ooceraea</tp:taxon-name-part> <tp:taxon-name-part taxon-name-part-type="species" reg="decamera">decamera</tp:taxon-name-part></tp:taxon-name></italic> sp. nov. Body in dorsal view.</p></caption><graphic xmlns:xlink="http://www.w3.org/1999/xlink" xlink:href="zookeys-1010-165-g007.jpg" position="float" orientation="portrait" xlink:type="simple" id="oo_497075.jpg"><uri content-type="original_file" xlink:type="simple">https://binary.pensoft.net/fig/497075</uri></graphic></fig><fig id="F8" position="float" orientation="portrait"><object-id xmlns:xlink="http://www.w3.org/1999/xlink" content-type="doi" xlink:type="simple">10.3897/zookeys.1010.58436.figure8</object-id><object-id xmlns:xlink="http://www.w3.org/1999/xlink" content-type="arpha" xlink:type="simple">ED3CEB49-6933-5DEB-B274-64197521DA10</object-id><label>Figure 8.</label><caption><p><italic><tp:taxon-name><tp:taxon-name-part taxon-name-part-type="genus" reg="Ooceraea">Ooceraea</tp:taxon-name-part> <tp:taxon-name-part taxon-name-part-type="species" reg="decamera">decamera</tp:taxon-name-part></tp:taxon-name></italic> sp. nov. Funicular segments.</p></caption><graphic xmlns:xlink="http://www.w3.org/1999/xlink" xlink:href="zookeys-1010-165-g008.jpg" position="float" orientation="portrait" xlink:type="simple" id="oo_497076.jpg"><uri content-type="original_file" xlink:type="simple">https://binary.pensoft.net/fig/497076</uri></graphic></fig><fig id="F9" position="float" orientation="portrait"><object-id xmlns:xlink="http://www.w3.org/1999/xlink" content-type="doi" xlink:type="simple">10.3897/zookeys.1010.58436.figure9</object-id><object-id xmlns:xlink="http://www.w3.org/1999/xlink" content-type="arpha" xlink:type="simple">5C1C1C02-3552-51BC-93AE-CB8CEE828D13</object-id><label>Figure 9.</label><caption><p>Label of <italic><tp:taxon-name><tp:taxon-name-part taxon-name-part-type="genus" reg="Ooceraea">Ooceraea</tp:taxon-name-part> <tp:taxon-name-part taxon-name-part-type="species" reg="decamera">decamera</tp:taxon-name-part></tp:taxon-name></italic> sp. nov.</p></caption><graphic xmlns:xlink="http://www.w3.org/1999/xlink" xlink:href="zookeys-1010-165-g009.jpg" position="float" orientation="portrait" xlink:type="simple" id="oo_497077.jpg"><uri content-type="original_file" xlink:type="simple">https://binary.pensoft.net/fig/497077</uri></graphic></fig></tp:treatment-sec></tp:taxon-treatment>
